# Supplementary material for: Incidence of Gastric Neoplasms Arising from Autoimmune Metaplastic Atrophic Gastritis: A Systematic Review and Case Reports
Source: J Clin Med. 2023 Jan 30;12(3):1062. doi: 10.3390/jcm12031062 (PMC9918256; doi:10.3390/jcm12031062)
Supplement: Supplementary file 1 [file jcm-12-01062-s001.zip]

Archive with 1 entries (1 files):
- jcm-2107497-supplementary.pdf
